# Supplementary material for: ﻿A new genus and three new species of Lycoperdaceae (Agaricales) from Southern China revealed by molecular phylogeny and taxonomy
Source: MycoKeys. 2025 Jun 4;118:147–77. doi: 10.3897/mycokeys.118.153703 (PMC12159668; doi:10.3897/mycokeys.118.153703)
Supplement: XML Treatment for Calvatia phlebioides [file mycokeys.118.153703-treatment1.xml]

<!DOCTYPE tp:taxon-treatment
  PUBLIC "-//TaxonX//DTD Taxonomic Treatment Publishing DTD v0 20100105//EN" "tax-treatment-NSO.dtd">
<tp:taxon-treatment xmlns:tp="http://www.plazi.org/taxpub"><tp:treatment-meta><kwd-group><label>Taxon classification</label><kwd>
                <named-content content-type="kingdom">Fungi</named-content>
              </kwd><kwd>
                <named-content content-type="order">Agaricales</named-content>
              </kwd><kwd>
                <named-content content-type="family">Lycoperdaceae</named-content>
              </kwd></kwd-group><mixed-citation publication-type="journal"><person-group><name><surname>Yang</surname><given-names>Xin</given-names></name><name><surname>Duan</surname><given-names>Songjing</given-names></name><name><surname>Li</surname><given-names>Mei</given-names></name><name><surname>Li</surname><given-names>Dongxu</given-names></name><name><surname>Yang</surname><given-names>Rongcong</given-names></name><name><surname>Zhang</surname><given-names>Shihui</given-names></name><name><surname>Xu</surname><given-names>Taimin</given-names></name><name><surname>Li</surname><given-names>Wen</given-names></name><name><surname>Zhou</surname><given-names>Hongmin</given-names></name><name><surname>Zhao</surname><given-names>Changlin</given-names></name></person-group><article-title>﻿A new genus and three new species of <tp:taxon-name><tp:taxon-name-part taxon-name-part-type="family" reg="Lycoperdaceae">Lycoperdaceae</tp:taxon-name-part></tp:taxon-name> (<tp:taxon-name><tp:taxon-name-part taxon-name-part-type="order">Agaricales</tp:taxon-name-part></tp:taxon-name>) from Southern China revealed by molecular phylogeny and taxonomy</article-title><source>MycoKeys</source><day>04</day><month>06</month><year>2025</year><volume>118</volume><fpage>147</fpage><lpage>177</lpage><pub-id pub-id-type="doi">10.3897/mycokeys.118.153703</pub-id></mixed-citation></tp:treatment-meta><tp:nomenclature><label>﻿</label><tp:taxon-name>
              <object-id xmlns:xlink="http://www.w3.org/1999/xlink" content-type="arpha" xlink:type="simple">924A015C-AC60-544C-9177-341EC862630F</object-id>
              <tp:taxon-name-part taxon-name-part-type="genus" reg="Calvatia">Calvatia</tp:taxon-name-part>
              <tp:taxon-name-part taxon-name-part-type="species" reg="phlebioides">phlebioides</tp:taxon-name-part>
              <object-id xmlns:xlink="http://www.w3.org/1999/xlink" content-type="mycobank" xlink:type="simple">858401</object-id>
            </tp:taxon-name><tp:taxon-authority>X. Yang &amp; C.L. Zhao</tp:taxon-authority><tp:taxon-status xmlns:xlink="http://www.w3.org/1999/xlink" xlink:type="simple">sp. nov.</tp:taxon-status><xref ref-type="fig" rid="F4">Figs 4</xref><xref ref-type="fig" rid="F5">, 5</xref></tp:nomenclature><tp:treatment-sec sec-type="Holotype" id="SECID0ELIAK"><title>Holotype.</title><p>China • Yunnan Province, Zhaotong, Yiliang County, Wumengshan National Nature Reserve, <named-content xmlns:xlink="http://www.w3.org/1999/xlink" content-type="dwc:verbatimCoordinates" xlink:type="simple"><named-content content-type="geo-json" specific-use="{&#34;type&#34;:&#34;Point&#34;,&#34;coordinates&#34;:[104.251328,27.788803]}" id="NCID0EUIAK" xlink:type="simple">27°47'19.69"N, 104°15'4.78"E</named-content></named-content>, elev. 2300 m, on the ground, 19 September 2023, CLZhao 33216 (<named-content xmlns:xlink="http://www.w3.org/1999/xlink" content-type="dwc:institutional_code" xlink:title="Southwest Forestry University" xlink:href="http://grbio.org/institution/southwest-forestry-college" xlink:type="simple">SWFC</named-content>).</p><fig id="F4" position="float" orientation="portrait"><object-id xmlns:xlink="http://www.w3.org/1999/xlink" content-type="doi" xlink:type="simple">10.3897/mycokeys.118.153703.figure4</object-id><object-id xmlns:xlink="http://www.w3.org/1999/xlink" content-type="arpha" xlink:type="simple">75831AA1-BBFA-599A-99E8-AA3F73ECDC8D</object-id><label>Figure 4.</label><caption><p><italic><tp:taxon-name><tp:taxon-name-part taxon-name-part-type="genus" reg="Calvatia">Calvatia</tp:taxon-name-part><tp:taxon-name-part taxon-name-part-type="species" reg="phlebioides">phlebioides</tp:taxon-name-part></tp:taxon-name></italic> (CLZhao 33216) <bold>A, B</bold> basidiomes of <italic><tp:taxon-name><tp:taxon-name-part taxon-name-part-type="genus" reg="Calvatia">C.</tp:taxon-name-part><tp:taxon-name-part taxon-name-part-type="species" reg="phlebioides">phlebioides</tp:taxon-name-part></tp:taxon-name></italic><bold>C, D</bold> exoperidial elements <bold>E</bold> endoperidial hyphae <bold>F, G</bold> capillitial <bold>H</bold> basidiospores <bold>I</bold> basidiospores by SEM.</p></caption><graphic xmlns:xlink="http://www.w3.org/1999/xlink" xlink:href="mycokeys-118-147-g004.jpg" position="float" orientation="portrait" xlink:type="simple" id="oo_1344714.jpg"><uri content-type="original_file" xlink:type="simple">https://binary.pensoft.net/fig/1344714</uri></graphic></fig></tp:treatment-sec><tp:treatment-sec sec-type="etymology" id="SECID0EMKAK"><title>Etymology.</title><p><italic>phlebioides</italic> (Lat.) refers to basidiomes that have a phlebioid surface of the stem base.</p><fig id="F5" position="float" orientation="portrait"><object-id xmlns:xlink="http://www.w3.org/1999/xlink" content-type="doi" xlink:type="simple">10.3897/mycokeys.118.153703.figure5</object-id><object-id xmlns:xlink="http://www.w3.org/1999/xlink" content-type="arpha" xlink:type="simple">6EF21D32-9811-5A21-9A64-DCACBA73051A</object-id><label>Figure 5.</label><caption><p><italic><tp:taxon-name><tp:taxon-name-part taxon-name-part-type="genus" reg="Calvatia">Calvatia</tp:taxon-name-part><tp:taxon-name-part taxon-name-part-type="species" reg="phlebioides">phlebioides</tp:taxon-name-part></tp:taxon-name></italic> (CLZhao 33216) <bold>A</bold> basidiospores <bold>B</bold> capillitial <bold>C</bold> exoperidial elements <bold>D</bold> endoperidial hyphae. Scale bars: 1 µm (<bold>A</bold>); 10 µm (<bold>B–D</bold>).</p></caption><graphic xmlns:xlink="http://www.w3.org/1999/xlink" xlink:href="mycokeys-118-147-g005.jpg" position="float" orientation="portrait" xlink:type="simple" id="oo_1344715.jpg"><uri content-type="original_file" xlink:type="simple">https://binary.pensoft.net/fig/1344715</uri></graphic></fig></tp:treatment-sec><tp:treatment-sec sec-type="description" id="SECID0EYLAK"><title>Description.</title><p><bold>Fruiting body: <italic>Basidiomes</italic></bold> broadly obpyriform to turbinate, 30–50 mm in diameter, 45–65 mm in height, slightly tapering at the base, and developing a round base. <bold><italic>Peridium</italic></bold> layered: <bold><italic>Exoperidium</italic></bold> brownish to dark brownish when mature and grayish-brown when dry, breaking up into thin, irregular-shaped, flaky patches, and the upper part completely detached, the gleba fully exposed. <bold><italic>Endoperidium</italic></bold> fragile, bluish-gray when fresh, ash-gray to bluish-gray when dry. <bold><italic>Gleba</italic></bold> pale brown to olive-yellow when mature, cottony.</p><p><bold>Hyphal structure: <italic>Exoperidium</italic></bold> composed of chains of colorless hyphae, ellipsoid, oblong, pyriform, occasionally globose to subglobose, sphaecysts, thin-walled, smooth, colorless in 5% <abbrev xmlns:xlink="http://www.w3.org/1999/xlink" xlink:title="5% potassium hydroxide water solution" id="ABBRID0ENNAK" xlink:type="simple">KOH</abbrev>, (16–)20–33(–35) × 10–15 µm. <bold><italic>Endoperidium</italic></bold> composed of undulate, colorless hyphae, thick-walled, occasionally branched, 2.5–3.5 µm in diameter. <bold><italic>Capillitium</italic></bold> of <italic><tp:taxon-name><tp:taxon-name-part taxon-name-part-type="genus" reg="Calvatia">Calvatia</tp:taxon-name-part></tp:taxon-name></italic>-type, rare branched, septate, thick-walled, 2.5–3.6 µm in diameter. <italic>Paracapillitium</italic> absent.</p><p><bold>Basidiospores</bold>: Globose to subglobose, 2.8–3.5(–3.8) × 2.7–3.3(–3.7) μm, honey-yellow, thick-walled, <abbrev xmlns:xlink="http://www.w3.org/1999/xlink" xlink:title="cotton clue" id="ABBRID0ETOAK" xlink:type="simple">CB</abbrev>–, spinose (less than 1 µm), with a short pedicel (less than 0.5 µm), Q = 1.01–1.02, Q<sub>m</sub> = 1.02 ± 0.02, n = 60/2.</p></tp:treatment-sec><tp:treatment-sec sec-type="Additional specimen examined (paratype)" id="SECID0EZOAK"><title>Additional specimen examined (paratype).</title><p>China • Yunnan Province, Zhaotong, Yiliang County, Wumengshan National Nature Reserve, <named-content xmlns:xlink="http://www.w3.org/1999/xlink" content-type="dwc:verbatimCoordinates" xlink:type="simple"><named-content content-type="geo-json" specific-use="{&#34;type&#34;:&#34;Point&#34;,&#34;coordinates&#34;:[104.251328,27.788803]}" id="NCID0ECPAK" xlink:type="simple">27°47'19.69"N, 104°15'4.78"E</named-content></named-content>, elev. 2300 m, on the ground, 20 September 2023, CLZhao 33366 (<named-content xmlns:xlink="http://www.w3.org/1999/xlink" content-type="dwc:institutional_code" xlink:title="Southwest Forestry University" xlink:href="http://grbio.org/institution/southwest-forestry-college" xlink:type="simple">SWFC</named-content>).</p></tp:treatment-sec></tp:taxon-treatment>
