# Supplementary material for: ﻿A new genus and three new species of Lycoperdaceae (Agaricales) from Southern China revealed by molecular phylogeny and taxonomy
Source: MycoKeys. 2025 Jun 4;118:147–77. doi: 10.3897/mycokeys.118.153703 (PMC12159668; doi:10.3897/mycokeys.118.153703)
Supplement: XML Treatment for Lycoperdia [file mycokeys.118.153703-treatment2.xml]

<!DOCTYPE tp:taxon-treatment
  PUBLIC "-//TaxonX//DTD Taxonomic Treatment Publishing DTD v0 20100105//EN" "tax-treatment-NSO.dtd">
<tp:taxon-treatment xmlns:tp="http://www.plazi.org/taxpub"><tp:treatment-meta><kwd-group><label>Taxon classification</label><kwd>
                <named-content content-type="kingdom">Fungi</named-content>
              </kwd><kwd>
                <named-content content-type="order">Agaricales</named-content>
              </kwd><kwd>
                <named-content content-type="family">Lycoperdaceae</named-content>
              </kwd></kwd-group><mixed-citation publication-type="journal"><person-group><name><surname>Yang</surname><given-names>Xin</given-names></name><name><surname>Duan</surname><given-names>Songjing</given-names></name><name><surname>Li</surname><given-names>Mei</given-names></name><name><surname>Li</surname><given-names>Dongxu</given-names></name><name><surname>Yang</surname><given-names>Rongcong</given-names></name><name><surname>Zhang</surname><given-names>Shihui</given-names></name><name><surname>Xu</surname><given-names>Taimin</given-names></name><name><surname>Li</surname><given-names>Wen</given-names></name><name><surname>Zhou</surname><given-names>Hongmin</given-names></name><name><surname>Zhao</surname><given-names>Changlin</given-names></name></person-group><article-title>﻿A new genus and three new species of <tp:taxon-name><tp:taxon-name-part taxon-name-part-type="family" reg="Lycoperdaceae">Lycoperdaceae</tp:taxon-name-part></tp:taxon-name> (<tp:taxon-name><tp:taxon-name-part taxon-name-part-type="order">Agaricales</tp:taxon-name-part></tp:taxon-name>) from Southern China revealed by molecular phylogeny and taxonomy</article-title><source>MycoKeys</source><day>04</day><month>06</month><year>2025</year><volume>118</volume><fpage>147</fpage><lpage>177</lpage><pub-id pub-id-type="doi">10.3897/mycokeys.118.153703</pub-id></mixed-citation></tp:treatment-meta><tp:nomenclature><label>﻿</label><tp:taxon-name>
              <object-id xmlns:xlink="http://www.w3.org/1999/xlink" content-type="arpha" xlink:type="simple">880A9AE9-F053-57E7-8567-070FC3BFA121</object-id>
              <tp:taxon-name-part taxon-name-part-type="genus" reg="Lycoperdia">Lycoperdia</tp:taxon-name-part>
              <object-id xmlns:xlink="http://www.w3.org/1999/xlink" content-type="mycobank" xlink:type="simple">858402</object-id>
            </tp:taxon-name><tp:taxon-authority>X. Yang &amp; C.L. Zhao</tp:taxon-authority><tp:taxon-status xmlns:xlink="http://www.w3.org/1999/xlink" xlink:type="simple">gen. nov.</tp:taxon-status></tp:nomenclature><tp:treatment-sec sec-type="type species" id="SECID0EQQAK"><title>Type species.</title><p><italic><tp:taxon-name><tp:taxon-name-part taxon-name-part-type="genus" reg="Lycoperdia">Lycoperdia</tp:taxon-name-part><tp:taxon-name-part taxon-name-part-type="species" reg="tomentosa">tomentosa</tp:taxon-name-part></tp:taxon-name></italic> X. Yang &amp; C.L. Zhao</p></tp:treatment-sec><tp:treatment-sec sec-type="etymology" id="SECID0EBRAK"><title>Etymology.</title><p><italic><tp:taxon-name><tp:taxon-name-part taxon-name-part-type="genus" reg="Lycoperdia">Lycoperdia</tp:taxon-name-part></tp:taxon-name></italic> (Lat.) refers to the new genus resembling <italic><tp:taxon-name><tp:taxon-name-part taxon-name-part-type="genus" reg="Lycoperdon">Lycoperdon</tp:taxon-name-part></tp:taxon-name></italic> in basidiome morphology.</p></tp:treatment-sec><tp:treatment-sec sec-type="description" id="SECID0EVRAK"><title>Description.</title><p><italic>Basidiomes</italic> pyriform and subglobose to globose when dry. <italic>Exoperidium</italic> with densely arranged tomentose structures. <italic>Endoperidium</italic> papery and fragile. <italic>Gleba</italic> with cottony texture when dry. <italic>Exoperidium</italic> made up of chains of inflated cells, ellipsoid, oblong, pyriform, thin-walled to slightly thick-walled, smooth, colorless hyphae in 5% <abbrev xmlns:xlink="http://www.w3.org/1999/xlink" xlink:title="5% potassium hydroxide water solution" id="ABBRID0E5SAK" xlink:type="simple">KOH</abbrev>. <italic>Endoperidium</italic> made up of colorless hyphae, thick-walled, occasionally branched, no septa. <italic>Capillitium</italic> of <italic><tp:taxon-name><tp:taxon-name-part taxon-name-part-type="genus" reg="Lycoperdon">Lycoperdon</tp:taxon-name-part></tp:taxon-name></italic>-type, branched, thick-walled, no septa. <italic>Paracapillitium</italic> composed of chains of colorless, inflated cells, branched, no septa. <italic>Basidiospores</italic> globose to subglobose, with distinct spines, with a short pedicel.</p></tp:treatment-sec><tp:treatment-sec sec-type="notes" id="SECID0EAUAK"><title>Notes.</title><p>In our phylogenetic analyses (Fig. <xref ref-type="fig" rid="F1">1</xref>), <italic><tp:taxon-name><tp:taxon-name-part taxon-name-part-type="genus" reg="Lycoperdia">Lycoperdia</tp:taxon-name-part></tp:taxon-name></italic> is identified as a monophyletic group, typified by <italic><tp:taxon-name><tp:taxon-name-part taxon-name-part-type="genus" reg="Lycoperdia">L.</tp:taxon-name-part><tp:taxon-name-part taxon-name-part-type="species" reg="tomentosa">tomentosa</tp:taxon-name-part></tp:taxon-name></italic>. The new genus <italic><tp:taxon-name><tp:taxon-name-part taxon-name-part-type="genus" reg="Lycoperdia">Lycoperdia</tp:taxon-name-part></tp:taxon-name></italic> falls within the family <tp:taxon-name><tp:taxon-name-part taxon-name-part-type="family" reg="Lycoperdaceae">Lycoperdaceae</tp:taxon-name-part></tp:taxon-name> (<tp:taxon-name><tp:taxon-name-part taxon-name-part-type="order">Agaricales</tp:taxon-name-part></tp:taxon-name>) and is closely related to <italic><tp:taxon-name><tp:taxon-name-part taxon-name-part-type="genus" reg="Calvatia">Calvatia</tp:taxon-name-part></tp:taxon-name></italic>. However, <italic><tp:taxon-name><tp:taxon-name-part taxon-name-part-type="genus" reg="Calvatia">Calvatia</tp:taxon-name-part></tp:taxon-name></italic> is distinguished from <italic><tp:taxon-name><tp:taxon-name-part taxon-name-part-type="genus" reg="Lycoperdia">Lycoperdia</tp:taxon-name-part></tp:taxon-name></italic> by its dehiscence of peridium, which occurs by irregular fragmentation, and <italic><tp:taxon-name><tp:taxon-name-part taxon-name-part-type="genus" reg="Calvatia">Calvatia</tp:taxon-name-part></tp:taxon-name></italic>-type capillitium (<xref ref-type="bibr" rid="B50">Larsson and Jeppson 2008</xref>; <xref ref-type="bibr" rid="B52">Li et al. 2024</xref>).</p></tp:treatment-sec><tp:treatment-sec><!--Section generated to contain objects referenced in tp:taxon-treatment.--><fig id="F1" position="float" orientation="portrait"><object-id xmlns:xlink="http://www.w3.org/1999/xlink" content-type="doi" xlink:type="simple">10.3897/mycokeys.118.153703.figure1</object-id><object-id xmlns:xlink="http://www.w3.org/1999/xlink" content-type="arpha" xlink:type="simple">9D6CFF51-F09A-5ACB-8069-773BD5867589</object-id><label>Figure 1.</label><caption><p>Maximum likelihood strict consensus tree illustrating the phylogeny of one new genus and three new species and related species in <tp:taxon-name><tp:taxon-name-part taxon-name-part-type="family" reg="Lycoperdaceae">Lycoperdaceae</tp:taxon-name-part></tp:taxon-name> based on <abbrev xmlns:xlink="http://www.w3.org/1999/xlink" xlink:title="internal transcribed spacers" id="ABBRID0E4ODI" xlink:type="simple">ITS</abbrev>+<abbrev xmlns:xlink="http://www.w3.org/1999/xlink" xlink:title="nuclear large subunit ribosomal RNA" id="ABBRID0EBPDI" xlink:type="simple">nLSU</abbrev> sequences. Branches are labeled with maximum likelihood bootstrap values ≥ 70% and Bayesian posterior probabilities ≥ 0.95, respectively. New species are in bold, * type material.</p></caption><graphic xmlns:xlink="http://www.w3.org/1999/xlink" xlink:href="mycokeys-118-147-g001.jpg" position="float" orientation="portrait" xlink:type="simple" id="oo_1344711.jpg"><uri content-type="original_file" xlink:type="simple">https://binary.pensoft.net/fig/1344711</uri></graphic></fig></tp:treatment-sec><ref-list><ref id="B50"><mixed-citation xmlns:xlink="http://www.w3.org/1999/xlink" xlink:type="simple"><person-group><name name-style="western"><surname>Larsson</surname><given-names>E</given-names></name><name name-style="western"><surname>Jeppson</surname><given-names>M</given-names></name></person-group> (<year>2008</year>) <article-title>Phylogenetic relationships among species and genera of <tp:taxon-name><tp:taxon-name-part taxon-name-part-type="family">Lycoperdaceae</tp:taxon-name-part></tp:taxon-name> based on ITS and LSU sequence data from north European taxa.</article-title><source>Mycological Research</source><volume>112</volume>(<issue>1</issue>): <fpage>4</fpage>–<lpage>22</lpage>. <ext-link xlink:href="10.1016/j.mycres.2007.10.018" ext-link-type="doi" xlink:type="simple">https://doi.org/10.1016/j.mycres.2007.10.018</ext-link></mixed-citation></ref><ref id="B52"><mixed-citation xmlns:xlink="http://www.w3.org/1999/xlink" xlink:type="simple"><person-group><name name-style="western"><surname>Li</surname><given-names>JX</given-names></name><name name-style="western"><surname>Cao</surname><given-names>B</given-names></name><name name-style="western"><surname>Phurbu</surname><given-names>D</given-names></name><name name-style="western"><surname>He</surname><given-names>MQ</given-names></name><name name-style="western"><surname>Zhu</surname><given-names>XY</given-names></name><name name-style="western"><surname>Parra</surname><given-names>LA</given-names></name><name name-style="western"><surname>Zhao</surname><given-names>RL</given-names></name></person-group> (<year>2024</year>) <article-title>The revision of the taxonomic system of <tp:taxon-name><tp:taxon-name-part taxon-name-part-type="family">Lycoperdaceae</tp:taxon-name-part></tp:taxon-name>.</article-title><source>Mycosphere</source><volume>15</volume>: <fpage>4919</fpage>–<lpage>5016</lpage>. <ext-link xlink:href="10.5943/mycosphere/15/1/22" ext-link-type="doi" xlink:type="simple">https://doi.org/10.5943/mycosphere/15/1/22</ext-link></mixed-citation></ref></ref-list></tp:taxon-treatment>
