# Supplementary material for: ﻿A new genus and three new species of Lycoperdaceae (Agaricales) from Southern China revealed by molecular phylogeny and taxonomy
Source: MycoKeys. 2025 Jun 4;118:147–77. doi: 10.3897/mycokeys.118.153703 (PMC12159668; doi:10.3897/mycokeys.118.153703)
Supplement: XML Treatment for Lycoperdia tomentosa [file mycokeys.118.153703-treatment3.xml]

<!DOCTYPE tp:taxon-treatment
  PUBLIC "-//TaxonX//DTD Taxonomic Treatment Publishing DTD v0 20100105//EN" "tax-treatment-NSO.dtd">
<tp:taxon-treatment xmlns:tp="http://www.plazi.org/taxpub"><tp:treatment-meta><kwd-group><label>Taxon classification</label><kwd>
                <named-content content-type="kingdom">Fungi</named-content>
              </kwd><kwd>
                <named-content content-type="order">Agaricales</named-content>
              </kwd><kwd>
                <named-content content-type="family">Lycoperdaceae</named-content>
              </kwd></kwd-group><mixed-citation publication-type="journal"><person-group><name><surname>Yang</surname><given-names>Xin</given-names></name><name><surname>Duan</surname><given-names>Songjing</given-names></name><name><surname>Li</surname><given-names>Mei</given-names></name><name><surname>Li</surname><given-names>Dongxu</given-names></name><name><surname>Yang</surname><given-names>Rongcong</given-names></name><name><surname>Zhang</surname><given-names>Shihui</given-names></name><name><surname>Xu</surname><given-names>Taimin</given-names></name><name><surname>Li</surname><given-names>Wen</given-names></name><name><surname>Zhou</surname><given-names>Hongmin</given-names></name><name><surname>Zhao</surname><given-names>Changlin</given-names></name></person-group><article-title>﻿A new genus and three new species of <tp:taxon-name><tp:taxon-name-part taxon-name-part-type="family" reg="Lycoperdaceae">Lycoperdaceae</tp:taxon-name-part></tp:taxon-name> (<tp:taxon-name><tp:taxon-name-part taxon-name-part-type="order">Agaricales</tp:taxon-name-part></tp:taxon-name>) from Southern China revealed by molecular phylogeny and taxonomy</article-title><source>MycoKeys</source><day>04</day><month>06</month><year>2025</year><volume>118</volume><fpage>147</fpage><lpage>177</lpage><pub-id pub-id-type="doi">10.3897/mycokeys.118.153703</pub-id></mixed-citation></tp:treatment-meta><tp:nomenclature><label>﻿</label><tp:taxon-name>
              <object-id xmlns:xlink="http://www.w3.org/1999/xlink" content-type="arpha" xlink:type="simple">B9195053-5AF5-5222-92F1-679A4EB7F65E</object-id>
              <tp:taxon-name-part taxon-name-part-type="genus" reg="Lycoperdia">Lycoperdia</tp:taxon-name-part>
              <tp:taxon-name-part taxon-name-part-type="species" reg="tomentosa">tomentosa</tp:taxon-name-part>
              <object-id xmlns:xlink="http://www.w3.org/1999/xlink" content-type="mycobank" xlink:type="simple">858403</object-id>
            </tp:taxon-name><tp:taxon-authority>X. Yang &amp; C.L. Zhao</tp:taxon-authority><tp:taxon-status xmlns:xlink="http://www.w3.org/1999/xlink" xlink:type="simple">sp. nov.</tp:taxon-status><xref ref-type="fig" rid="F6">Figs 6</xref><xref ref-type="fig" rid="F7">, 7</xref></tp:nomenclature><tp:treatment-sec sec-type="Holotype" id="SECID0EEYAK"><title>Holotype.</title><p>China • Yunnan Province, Dehong, Yingjiang County, Tongbiguan Provincial Nature Reserve, <named-content xmlns:xlink="http://www.w3.org/1999/xlink" content-type="dwc:verbatimCoordinates" xlink:type="simple"><named-content content-type="geo-json" specific-use="{&#34;type&#34;:&#34;Point&#34;,&#34;coordinates&#34;:[97.668222,24.471906]}" id="NCID0ENYAK" xlink:type="simple">24°28'18.86"N, 97°40'5.60"E</named-content></named-content>, elev. 1000 m, on rotten wood, 3 July 2024, CLZhao 37502 (<named-content xmlns:xlink="http://www.w3.org/1999/xlink" content-type="dwc:institutional_code" xlink:title="Southwest Forestry University" xlink:href="http://grbio.org/institution/southwest-forestry-college" xlink:type="simple">SWFC</named-content>).</p><fig id="F6" position="float" orientation="portrait"><object-id xmlns:xlink="http://www.w3.org/1999/xlink" content-type="doi" xlink:type="simple">10.3897/mycokeys.118.153703.figure6</object-id><object-id xmlns:xlink="http://www.w3.org/1999/xlink" content-type="arpha" xlink:type="simple">D702FCB6-FB56-583E-87DD-143C66FAAFB8</object-id><label>Figure 6.</label><caption><p><italic><tp:taxon-name><tp:taxon-name-part taxon-name-part-type="genus" reg="Lycoperdia">Lycoperdia</tp:taxon-name-part><tp:taxon-name-part taxon-name-part-type="species" reg="tomentosa">tomentosa</tp:taxon-name-part></tp:taxon-name></italic> (CLZhao 37502) <bold>A, B</bold> basidiomes of <italic><tp:taxon-name><tp:taxon-name-part taxon-name-part-type="genus" reg="Lycoperdia">L.</tp:taxon-name-part><tp:taxon-name-part taxon-name-part-type="species" reg="tomentosa">tomentosa</tp:taxon-name-part></tp:taxon-name></italic><bold>C</bold> endoperidial hyphae <bold>D</bold> exoperidial elements <bold>E, F</bold> paracapillitium <bold>G, H</bold> capillitial <bold>I</bold> basidiospores.</p></caption><graphic xmlns:xlink="http://www.w3.org/1999/xlink" xlink:href="mycokeys-118-147-g006.jpg" position="float" orientation="portrait" xlink:type="simple" id="oo_1344716.jpg"><uri content-type="original_file" xlink:type="simple">https://binary.pensoft.net/fig/1344716</uri></graphic></fig></tp:treatment-sec><tp:treatment-sec sec-type="etymology" id="SECID0EF1AK"><title>Etymology.</title><p><italic>tomentosa</italic> (Lat.) refers to the tomentose exoperidium surface.</p><fig id="F7" position="float" orientation="portrait"><object-id xmlns:xlink="http://www.w3.org/1999/xlink" content-type="doi" xlink:type="simple">10.3897/mycokeys.118.153703.figure7</object-id><object-id xmlns:xlink="http://www.w3.org/1999/xlink" content-type="arpha" xlink:type="simple">D8DCE7D5-C6EC-58B6-86D3-BB9B508272B6</object-id><label>Figure 7.</label><caption><p><italic><tp:taxon-name><tp:taxon-name-part taxon-name-part-type="genus" reg="Lycoperdia">Lycoperdia</tp:taxon-name-part><tp:taxon-name-part taxon-name-part-type="species" reg="tomentosa">tomentosa</tp:taxon-name-part></tp:taxon-name></italic> (CLZhao 37502) <bold>A</bold> basidiospores <bold>B</bold> paracapillitium <bold>C</bold> capillitial <bold>D</bold> exoperidial elements <bold>E</bold> endoperidial hyphae. Scale bars: 1 µm (<bold>A</bold>); 10 µm (<bold>B–E</bold>).</p></caption><graphic xmlns:xlink="http://www.w3.org/1999/xlink" xlink:href="mycokeys-118-147-g007.jpg" position="float" orientation="portrait" xlink:type="simple" id="oo_1344717.jpg"><uri content-type="original_file" xlink:type="simple">https://binary.pensoft.net/fig/1344717</uri></graphic></fig></tp:treatment-sec><tp:treatment-sec sec-type="description" id="SECID0ET2AK"><title>Description.</title><p><bold>Fruiting body: <italic>Basidiomes</italic></bold> pyriform and subglobose to globose when dry, 5–8 mm in diameter, 6–10 mm in height. <bold><italic>Peridium</italic></bold> layered: <bold><italic>Exoperidium</italic></bold> sulphur-yellow when fresh, buff-yellow to orange-yellow when dry, with densely arranged tomentose structures, not easily falling off. <bold><italic>Endoperidium</italic></bold> fragile, white when fresh, off-white when dry. <bold><italic>Gleba</italic></bold> white, powdery, or fibrous.</p><p><bold>Hyphal structure: <italic>Exoperidium</italic></bold> composed of chains of inflated cells, ellipsoid to oblong, thin-walled to slightly thick-walled, colorless in 5% <abbrev xmlns:xlink="http://www.w3.org/1999/xlink" xlink:title="5% potassium hydroxide water solution" id="ABBRID0EI4AK" xlink:type="simple">KOH</abbrev>, 25–40 × 15–25 µm. <bold><italic>Endoperidium</italic></bold> made up of colorless hyphae, thick-walled, occasionally branched, no septa, 2.5–4 μm in diameter. <bold><italic>Capillitium</italic></bold> of <bold><italic><tp:taxon-name><tp:taxon-name-part taxon-name-part-type="genus" reg="Lycoperdon">Lycoperdon</tp:taxon-name-part></tp:taxon-name></italic></bold>-type, branched, thick-walled, no septa, 3.5–5 μm in diameter. <bold><italic>Paracapillitium</italic></bold> composed of chains of colorless, inflated cells, 2.5–5.5 μm width.</p><p><bold>Basidiospores</bold>: Globose to subglobose, (3.3–)3.5–4.8(–5.3) × (3–)3.2–4.5(–4.8) μm, <abbrev xmlns:xlink="http://www.w3.org/1999/xlink" xlink:title="cotton clue" id="ABBRID0EQ5AK" xlink:type="simple">CB</abbrev>+, ash-gray, thick-walled, with distinct spines, with a long pedicel (1.0–6.5 μm), Q = 1.06–1.07, Q<sub>m</sub> = 1.06 ± 0.09, n = 60/2.</p></tp:treatment-sec><tp:treatment-sec sec-type="Additional specimen examined (paratype)" id="SECID0EW5AK"><title>Additional specimen examined (paratype).</title><p>China • Yunnan Province, Dehong, Yingjiang County, Tongbiguan Provincial Nature Reserve, <named-content xmlns:xlink="http://www.w3.org/1999/xlink" content-type="dwc:verbatimCoordinates" xlink:type="simple"><named-content content-type="geo-json" specific-use="{&#34;type&#34;:&#34;Point&#34;,&#34;coordinates&#34;:[97.668222,24.471906]}" id="NCID0E65AK" xlink:type="simple">24°28'18.86"N, 97°40'5.60"E</named-content></named-content>, elev. 1000 m, on rotten wood, 18 January 2025, CLZhao 45073 (<named-content xmlns:xlink="http://www.w3.org/1999/xlink" content-type="dwc:institutional_code" xlink:title="Southwest Forestry University" xlink:href="http://grbio.org/institution/southwest-forestry-college" xlink:type="simple">SWFC</named-content>).</p></tp:treatment-sec></tp:taxon-treatment>
