# Supplementary material for: ﻿A new genus and three new species of Lycoperdaceae (Agaricales) from Southern China revealed by molecular phylogeny and taxonomy
Source: MycoKeys. 2025 Jun 4;118:147–77. doi: 10.3897/mycokeys.118.153703 (PMC12159668; doi:10.3897/mycokeys.118.153703)
Supplement: XML Treatment for Morganella minima [file mycokeys.118.153703-treatment4.xml]

<!DOCTYPE tp:taxon-treatment
  PUBLIC "-//TaxonX//DTD Taxonomic Treatment Publishing DTD v0 20100105//EN" "tax-treatment-NSO.dtd">
<tp:taxon-treatment xmlns:tp="http://www.plazi.org/taxpub"><tp:treatment-meta><kwd-group><label>Taxon classification</label><kwd>
                <named-content content-type="kingdom">Fungi</named-content>
              </kwd><kwd>
                <named-content content-type="order">Agaricales</named-content>
              </kwd><kwd>
                <named-content content-type="family">Strophalosiidae</named-content>
              </kwd></kwd-group><mixed-citation publication-type="journal"><person-group><name><surname>Yang</surname><given-names>Xin</given-names></name><name><surname>Duan</surname><given-names>Songjing</given-names></name><name><surname>Li</surname><given-names>Mei</given-names></name><name><surname>Li</surname><given-names>Dongxu</given-names></name><name><surname>Yang</surname><given-names>Rongcong</given-names></name><name><surname>Zhang</surname><given-names>Shihui</given-names></name><name><surname>Xu</surname><given-names>Taimin</given-names></name><name><surname>Li</surname><given-names>Wen</given-names></name><name><surname>Zhou</surname><given-names>Hongmin</given-names></name><name><surname>Zhao</surname><given-names>Changlin</given-names></name></person-group><article-title>﻿A new genus and three new species of <tp:taxon-name><tp:taxon-name-part taxon-name-part-type="family" reg="Lycoperdaceae">Lycoperdaceae</tp:taxon-name-part></tp:taxon-name> (<tp:taxon-name><tp:taxon-name-part taxon-name-part-type="order">Agaricales</tp:taxon-name-part></tp:taxon-name>) from Southern China revealed by molecular phylogeny and taxonomy</article-title><source>MycoKeys</source><day>04</day><month>06</month><year>2025</year><volume>118</volume><fpage>147</fpage><lpage>177</lpage><pub-id pub-id-type="doi">10.3897/mycokeys.118.153703</pub-id></mixed-citation></tp:treatment-meta><tp:nomenclature><label>﻿</label><tp:taxon-name>
              <object-id xmlns:xlink="http://www.w3.org/1999/xlink" content-type="arpha" xlink:type="simple">DFC83A56-9349-54BB-BB24-B55F755A1134</object-id>
              <tp:taxon-name-part taxon-name-part-type="genus" reg="Morganella">Morganella</tp:taxon-name-part>
              <tp:taxon-name-part taxon-name-part-type="species" reg="minima">minima</tp:taxon-name-part>
              <object-id xmlns:xlink="http://www.w3.org/1999/xlink" content-type="mycobank" xlink:type="simple">858404</object-id>
            </tp:taxon-name><tp:taxon-authority>X. Yang &amp; C.L. Zhao</tp:taxon-authority><tp:taxon-status xmlns:xlink="http://www.w3.org/1999/xlink" xlink:type="simple">sp. nov.</tp:taxon-status><xref ref-type="fig" rid="F8">Figs 8</xref><xref ref-type="fig" rid="F9">, 9</xref></tp:nomenclature><tp:treatment-sec sec-type="Holotype" id="SECID0E1ABK"><title>Holotype.</title><p>China • Guangdong Province, Qingyuan, Yingde City, Shimentai National Nature Reserve, <named-content xmlns:xlink="http://www.w3.org/1999/xlink" content-type="dwc:verbatimCoordinates" xlink:type="simple"><named-content content-type="geo-json" specific-use="{&#34;type&#34;:&#34;Point&#34;,&#34;coordinates&#34;:[113.249556,24.429214]}" id="NCID0EDBBK" xlink:type="simple">24°25'45.17"N, 113°14'58.4"E</named-content></named-content>, elev. 1100 m, on the ground, 15 September 2024, CLZhao 40537 (<named-content xmlns:xlink="http://www.w3.org/1999/xlink" content-type="dwc:institutional_code" xlink:title="Southwest Forestry University" xlink:href="http://grbio.org/institution/southwest-forestry-college" xlink:type="simple">SWFC</named-content>).</p><fig id="F8" position="float" orientation="portrait"><object-id xmlns:xlink="http://www.w3.org/1999/xlink" content-type="doi" xlink:type="simple">10.3897/mycokeys.118.153703.figure8</object-id><object-id xmlns:xlink="http://www.w3.org/1999/xlink" content-type="arpha" xlink:type="simple">026350D6-2709-55B4-944E-6E7A65DFBE79</object-id><label>Figure 8.</label><caption><p><italic><tp:taxon-name><tp:taxon-name-part taxon-name-part-type="genus" reg="Morganella">Morganella</tp:taxon-name-part><tp:taxon-name-part taxon-name-part-type="species" reg="minima">minima</tp:taxon-name-part></tp:taxon-name></italic> (CLZhao 40537) <bold>A–C</bold> basidiomes of <italic><tp:taxon-name><tp:taxon-name-part taxon-name-part-type="genus" reg="Calvatia">C.</tp:taxon-name-part><tp:taxon-name-part taxon-name-part-type="species" reg="phlebioides">phlebioides</tp:taxon-name-part></tp:taxon-name></italic><bold>D</bold> exoperidial elements <bold>E</bold> endoperidial hyphae <bold>F, G</bold> paracapillitium <bold>H</bold> basidiospores <bold>I</bold> basidiospores by SEM.</p></caption><graphic xmlns:xlink="http://www.w3.org/1999/xlink" xlink:href="mycokeys-118-147-g008.jpg" position="float" orientation="portrait" xlink:type="simple" id="oo_1344718.jpg"><uri content-type="original_file" xlink:type="simple">https://binary.pensoft.net/fig/1344718</uri></graphic></fig></tp:treatment-sec><tp:treatment-sec sec-type="etymology" id="SECID0E2CBK"><title>Etymology.</title><p><italic>minima</italic> (Lat.) refers to the type species having tiny basidiomes.</p><fig id="F9" position="float" orientation="portrait"><object-id xmlns:xlink="http://www.w3.org/1999/xlink" content-type="doi" xlink:type="simple">10.3897/mycokeys.118.153703.figure9</object-id><object-id xmlns:xlink="http://www.w3.org/1999/xlink" content-type="arpha" xlink:type="simple">9BFEE2AA-A686-502D-AD1E-6A81B26495BE</object-id><label>Figure 9.</label><caption><p><italic><tp:taxon-name><tp:taxon-name-part taxon-name-part-type="genus" reg="Morganella">Morganella</tp:taxon-name-part><tp:taxon-name-part taxon-name-part-type="species" reg="minima">minima</tp:taxon-name-part></tp:taxon-name></italic> (CLZhao 40537) <bold>A</bold> basidiospores <bold>B</bold> paracapillitium <bold>C</bold> exoperidial elements <bold>D</bold> endoperidial hyphae. Scale bars: 1 µm (<bold>A</bold>); 10 µm (<bold>B–D</bold>).</p></caption><graphic xmlns:xlink="http://www.w3.org/1999/xlink" xlink:href="mycokeys-118-147-g009.jpg" position="float" orientation="portrait" xlink:type="simple" id="oo_1344719.jpg"><uri content-type="original_file" xlink:type="simple">https://binary.pensoft.net/fig/1344719</uri></graphic></fig></tp:treatment-sec><tp:treatment-sec sec-type="description" id="SECID0EHEBK"><title>Description.</title><p><bold>Fruiting body: <italic>Basidiomes</italic></bold> subglobose, 5–8 mm in diameter, 3–7 mm in height. <bold><italic>Peridium</italic></bold> layered: <bold><italic>Exoperidium</italic></bold> slightly brown when fresh, grayish-brown to fuscous when dry, hymenial surface with coarse granular, not easily falling off, densely grouped on the top of the basidioma; <bold><italic>Endoperidium</italic></bold> fragile, cream to slightly brown when fresh, slightly brown upon drying. <bold><italic>Gleba</italic></bold> fuscous, powdery.</p><p><bold>Hyphal structure: <italic>Exoperidium</italic></bold> composed of irregular inflated cells, globose, subglobose, or pyriform, thin-walled, colorless in 5% <abbrev xmlns:xlink="http://www.w3.org/1999/xlink" xlink:title="5% potassium hydroxide water solution" id="ABBRID0E3FBK" xlink:type="simple">KOH</abbrev>, 15–50 (–90) × (10) 15–32 (–40) μm. <bold><italic>Endoperidium</italic></bold> made up of intertwined colorless hyphae, thick-walled, slightly branched, 3–5(–7.5) μm in diameter. <bold><italic>Capillitium</italic></bold> absent. <bold><italic>Paracapillitium</italic></bold> interwoven and branched, thick-walled, 4–7 μm in diameter, septate.</p><p><bold>Basidiospores</bold>: Globose to subglobose, 4.7–5.5(–6.3) × 4.6–5.5(–6.2) μm in diameter, brownish, <abbrev xmlns:xlink="http://www.w3.org/1999/xlink" xlink:title="cotton clue" id="ABBRID0E3GBK" xlink:type="simple">CB</abbrev>–, thin-walled, ornamented with distinct spines (less than 1 µm), with a short pedicel (less than 0.5 µm), Q = 1.02–1.03, Q<sub>m</sub> = 1.02 ± 0.02, n = 60/2.</p></tp:treatment-sec><tp:treatment-sec sec-type="Additional specimen examined (paratype)" id="SECID0ECHBK"><title>Additional specimen examined (paratype).</title><p>China • Guangdong Province, Qingyuan, Yingde City, Shimentai National Nature Reserve, <named-content xmlns:xlink="http://www.w3.org/1999/xlink" content-type="dwc:verbatimCoordinates" xlink:type="simple"><named-content content-type="geo-json" specific-use="{&#34;type&#34;:&#34;Point&#34;,&#34;coordinates&#34;:[113.249556,24.429214]}" id="NCID0ELHBK" xlink:type="simple">24°25'45.17"N, 113°14'58.4"E</named-content></named-content>, elev. 1100 m, on the ground, 17 January 2025, CLZhao 45072 (<named-content xmlns:xlink="http://www.w3.org/1999/xlink" content-type="dwc:institutional_code" xlink:title="Southwest Forestry University" xlink:href="http://grbio.org/institution/southwest-forestry-college" xlink:type="simple">SWFC</named-content>).</p></tp:treatment-sec></tp:taxon-treatment>
